# Supplementary material for: Shengui Sansheng San alleviates the worsening of blood–brain barrier integrity resulted from delayed tPA administration through VIP/VIPR1 pathway
Source: Chin Med. 2025 Mar 18;20:38. doi: 10.1186/s13020-025-01079-0 (PMC11916937; doi:10.1186/s13020-025-01079-0)
Supplement: Supplementary file 1 — Additional file 1. [file 13020_2025_1079_MOESM1_ESM.zip]

Archive with 7 entries (6 files):
- New folder/
- New folder/New Microsoft Word Document.docx
- New folder/Figure-S1.tif
- New folder/Figure-S2.tif
- New folder/Table S1. Modified neurological severity score (mNSS).xlsx
- New folder/table S2SSS extraction rate.xlsx
- New folder/Table S3. Active compounds of SSS entering blood stream.xlsx
