# Supplementary material for: Shengui Sansheng San alleviates the worsening of blood–brain barrier integrity resulted from delayed tPA administration through VIP/VIPR1 pathway
Source: Chin Med. 2025 Mar 18;20:38. doi: 10.1186/s13020-025-01079-0 (PMC11916937; doi:10.1186/s13020-025-01079-0)
Supplement: Supplementary file 1 — Additional file 1. [file 13020_2025_1079_MOESM1_ESM.zip › New folder/table S2SSS extraction rate.xlsx]

## Sheet: Sheet1
Table S2. SSS volatile oil extraction ratio
编号	SSS powder(g)	SSS volatile oil (g)	extraction ratio (%)
1	233.51	0.89	0.38114
2	280.87	1.57	0.558977
3	287.05	2.09	0.728096
4	336.23	2.55	0.758409
5	323.43	2.55	0.66475
6	314.68	2	0.635566
7	336.95	2.1	0.623238
8	332.16	2.67	0.803829
9	339.81	2.3	0.676849
10	384.82	2.63	0.683436
11	396.19	3.06	0.772357
12	403.2	3.12	0.77381
13	413.85	3.3	0.79739
14	404.98	3.12	0.770408
15	390.81	3.04	0.777872
16	382.41	3.2	0.836798
17	365.75	2.85	0.779221
总计	5926.7	42.64	0.719456
