# Supplementary material for: Shengui Sansheng San alleviates the worsening of blood–brain barrier integrity resulted from delayed tPA administration through VIP/VIPR1 pathway
Source: Chin Med. 2025 Mar 18;20:38. doi: 10.1186/s13020-025-01079-0 (PMC11916937; doi:10.1186/s13020-025-01079-0)
Supplement: Supplementary file 1 — Additional file 1. [file 13020_2025_1079_MOESM1_ESM.zip › New folder/Table S3. Active compounds of SSS entering blood stream.xlsx]

## Sheet: Sheet1
Table S3. Active compounds of SSS entering blood stream
NameEN	CAS	mzmed	rtmed	KBXQ1 (mean)	SSS_STW (mean)	SSS_SJ （mean）	SSS_STW_SSS_SJ_blood_level
Ginsenoside Rg3	11019-45-7	783.493	465.1	0	7.94929e+06	94257.1	I
trans-Ferulic acid	537-98-4	193.051	294.5	2.07581e+06	6.79856e+08	8.38419e+06	II
4-Hydroxycinnamic acid	7400-08-0	163.041	296	2.69005e+06	6.40861e+07	6.87824e+06	II
